# Supplementary material for: “Patient's Family Wants an Update”: A Curriculum for Senior Medical Students to Deliver Telephone Updates for Hospitalized Patients
Source: MedEdPORTAL. 2022 May 20;18:11256. doi: 10.15766/mep_2374-8265.11256 (PMC9120304; doi:10.15766/mep_2374-8265.11256)
Supplement: Supplementary file 1 — Family Update Guide.docxFamily Update.pptxPatient Role-Play Cases.docxSelf-Assessment Checklist.docxRetrospective Pre-Post Survey.docx [file mep_2374-8265.11256-s001.zip]

Archive with 6 entries (6 files):
- C. Patient Role-play Cases.docx
- D. Self-Assessment Checklist.docx
- E. Retrospective Pre-Post Survey.docx
- A. Family Update Guide.docx
- B. Family Update.pptx
- Educational_Summary_Report_11256.pdf
